# Supplementary material for: CT of Soft Tissue Infections: Current and Future Perspectives from Diagnosis to Treatment
Source: J Clin Med. 2026 May 19;15(10):3915. doi: 10.3390/jcm15103915 (PMC13207358; doi:10.3390/jcm15103915)
Supplement: Supplementary file 1 [file jcm-15-03915-s001.zip]

Archive with 1 entries (1 files):
- jcm-4256356-supplementary.pdf
